# Supplementary material for: Proteoglycan 4 Modulates Osteogenic Smooth Muscle Cell Differentiation during Vascular Remodeling and Intimal Calcification
Source: Cells. 2021 May 21;10(6):1276. doi: 10.3390/cells10061276 (PMC8224064; doi:10.3390/cells10061276)
Supplement: Supplementary file 1 [file cells-10-01276-s001.zip]

Archive with 1 entries (1 files):
- cells-1216571-supplementary.pdf
